# Supplementary material for: Treatment of Cutaneous Leishmaniasis with Sodium Stibogluconate and Allopurinol in a Routine Setting in Ethiopia: Clinical and Patient-Reported Outcomes and Operational Challenges
Source: Trop Med Infect Dis. 2023 Aug 14;8(8):414. doi: 10.3390/tropicalmed8080414 (PMC10459856; doi:10.3390/tropicalmed8080414)
Supplement: Supplementary file 1 [file tropicalmed-08-00414-s001.zip]

Archive with 1 entries (1 files):
- tropicalmed-2517209-supplementary.pdf
